# Supplementary material for: Delayed cerebral atrophy after cerebellar stroke: topographical relation and clinical impact
Source: Brain Commun. 2021 Nov 24;3(4):fcab279. doi: 10.1093/braincomms/fcab279 (PMC8643502; doi:10.1093/braincomms/fcab279)
Supplement: fcab279_Supplementary_Data [file fcab279_supplementary_data.zip]

Archive with 2 entries (2 files):
- Supplementary figures.pdf
- Supplementary text & tables.docx
